# Supplementary material for: Interoceptive Ability and Emotion Regulation in Mind–Body Interventions: An Integrative Review
Source: Behav Sci (Basel). 2024 Nov 18;14(11):1107. doi: 10.3390/bs14111107 (PMC11591285; doi:10.3390/bs14111107)
Supplement: Supplementary file 1 [file behavsci-14-01107-s001.zip]

Archive with 1 entries (1 files):
- behavsci-3205876-supplementary.pdf
